# Supplementary material for: Left ventricular outflow tract obstruction caused by abnormal mitral valve tendinous Chordae manifesting in the extremely remote period after surgery for partial atrioventricular septal defect: a case report
Source: Eur Heart J Case Rep. 2025 Oct 22;9(11):ytaf539. doi: 10.1093/ehjcr/ytaf539 (PMC12612673; doi:10.1093/ehjcr/ytaf539)
Supplement: ytaf539_Supplementary_Data [file ytaf539_supplementary_data.zip]

Archive with 4 entries (4 files):
- Video3.mp4
- Video4.mp4
- Video1.mp4
- Video2.mp4
